# Supplementary material for: Increased autoreactivity and maturity of EBI2+ antibody-secreting cells from nasal polyps
Source: JCI Insight. 2024 Sep 10;9(17):e177729. doi: 10.1172/jci.insight.177729 (PMC11385095; doi:10.1172/jci.insight.177729)
Supplement: Supporting data values [file jciinsight-9-177729-s218.xlsx]

## Sheet: JCI-revision_table
	Table I. Patient Demographics and Clinical Characteristics
	Characteristic	CRSwNP	Tonsil
	Sample size	18	25
	Sex (male:female)	14:04:00	09:16:00
	Age*	49.5 (12)	28 (10.8)
	Asthma (%)	0.333333	0.08
	Allergy (%)	0.388889	0.32
	AERD	0.055	0
	Steroid use (none: nasal: oral/inhaled)	07:08:03	20:04:01
	Lund Mackay Score*	17(4.5)	NA
	polyp grade*	3(0.5) R, 3(0.5) L	NA
	*: median (interquantile)

## Sheet: Figure 1
Figure 1A						Figure 1B
% of B cells/total cells							Mean (SD)		Raw data
Tonsil (n=11)	CRSwNP (n=6)						Tonsil (n=11)	CRSwNP (n=6)	Tonsil (n=11)											CRSwNP (n=6)
57.2	20.5					Naive (CD27-IgD+)	47.2 (10.6)	19.2 (12)	43.3	51.2	45.3	54.4	48.1	67.5	33	49.7	27.1	51.4	48.1	5.89	22.6	7.58	24.3	40.3	14.6
68.5	13.5					DN (CD27-IgD-)	37.6 (11.3)	28.5 (15.3)	37.1	36.8	43.9	30.3	40.6	14.7	41.6	46.9	59.4	29.4	32.5	25	41.2	15.5	9.02	30.8	49.7
60.3	13.8					DP (CD27+IgD+)	1.9 (1.2)	8.6 (6.2)	3.54	0.87	1.2	3.86	1.76	1.64	3.98	0.55	0.42	1.74	1.35	2.25	5.87	19.6	5.46	11.8	6.91
50.6	14.6					sMemory (CD27+CD38low)	10.6 (5)	14.1 (7.6)	12.9	9.08	6.88	8.32	3.95	12	19.1	2.33	12.3	15.1	14.7	6.3	22.1	24.3	8.74	8.59	14.7
56.9	13.7					PB/PC (CD27+CD38hi)	0.5 (0.6)	29.6 (19)	0.039	0.2	0.28	1.14	0.13	2.09	0.18	0.54	0.14	0.23	0.77	58.2	8.1	22.1	43	35.1	11.3
63.2	9.38					GC (IgD-CD38int)	18.6 (8.5)	8.5 (2.1)	12.2	17.4	28.7	10.3	34.2	6	18.8	24.4	24.1	13.1	14.9	7.83	8.26	8.01	8.49	12.6	5.99
58
62.8
49.1
56.9
64.8
Median (IQR)
58.9 (56.9-63.2)	14.2 (12.4-16.1)
Figure 1D			Figure 1E			Figure 1F
% of total IgG ASCs/total B cells			% of dsDNA-IgG ASCs/total B cells			% of dsDNA-IgG ASCs/total IgG ASCs
Tonsil (n=10)	CRSwNP (n=8)		Tonsil (n=10)	CRSwNP (n=8)		Tonsil (n=10)	CRSwNP (n=8)
5.94	61.9		0.035	0.595		0.6	0.96
8.7	100		0.063	1.316		0.72	0.94
3.1	42.59		0.013	0.833		0.42	1.96
8.56	32.5		0.035	0.208		0.41	0.64
1.07	30.07		0.004	0.539		0.36	1.79
2.64	66.07		0.009	0.754		0.34	1.14
9.67	38.71		0.122	1.362		1.26	3.52
1.74	28.2		0.005	0.575		0.27
11.17			0.032			0.28
2.22			0.008			0.37
Median (IQR)			Median (IQR)			Median (IQR)
4.5 (2.1-8.9)	40.7 (30.7-65.0)		0.02 (0.007-0.042)	0.68 (0.55-1.2)		0.4 (0.33-0.63)	1.5 (0.95-2.0)

## Sheet: Figure 2
Figure 2A														Figure 2B
% of B cells/total cells															Mean (SD)		Raw data
Tonsil (n=11)	CRSwNP (n=6)														Tonsil (n=11)	CRSwNP (n=6)	Tonsil (n=11)											CRSwNP (n=6)
49.82	55.63													Naive (CD27-IgD+)	22.2 (11.4)	9 (5.6)	34.72	8.092	19.432	35	47.32	13.272	19.012	22.008	13.468	17.612	12.936	3.4176	19.936	10.2884	3.026	7.6896	9.5408
24.87	52.9													DN (CD27-IgD-)	41.2 (17.5)	36.3 (15.1)	61.04	28.56	35.28	38.92	25.984	15.092	49.56	50.12	80.36	38.36	27.72	51.62	37.024	8.633	26.7	43.076	51.264
27.43	26.31													DP (CD27+IgD+)	4 (2.6)	5.3 (5.6)	6.776	1.344	1.54	8.876	3.5	5.684	7.336	1.176	1.092	3.864	2.828	3.382	0	6.9064	3.916	0.89	16.8388
39.19	50.6													sMemory (CD27+CD38low)	26.1 (10.2)	17.1 (7.2)	31.92	22.344	16.436	20.552	12.964	31.64	39.48	8.96	24.92	40.6	35.28	24.208	22.962	3.56	12.1218	20.648	19.402
33.38	59.82													PB/PC (CD27+CD38hi)	2.6 (1.6)	19.5 (13.4)	4.676	1.82	4.312	3.444	2.632	4.816	0.728	0.588	3.584	1.176	0.252	5.5002	6.9064	9.6476	40.406	33.108	21.716
26.66	81.32													GC (IgD-CD38int)	4 (1.8)	12.8 (7.1)	7.812	6.552	5.04	2.072	1.904	2.38	2.884	2.884	4.06	4.816	2.996	25.81	8.3304	9.6832	6.675	7.476	18.69
42.61
28.29
44.6
36.77
32.23
Median (IQR)
33.4 (27.4-42.6)	54.3 (44.5-65.2)
Figure 2C					Figure 2D					Figure 2E
% of total IgG ASCs//total B cells					% of anti-dsDNA IgG ASCs//total B cells					% of anti-dsDNA IgG ASCs//total IgG ASCs
Tonsil (n=7)		CRSwNP (n=5)			Tonsil (n=7)		CRSwNP (n=5)			Tonsil (n=7)		CRSwNP (n=5)
EBI2-	EBI2+	EBI2-	EBI2+		EBI2-	EBI2+	EBI2-	EBI2+		EBI2-	EBI2+	EBI2-	EBI2+
0.65	3.85	1.23	9.63		0.002	0.04	0	0.099		0.36	1.15	0	1.03
0.06	2.96	9.52	30.56		0	0.009	0	0.123		0	0.32	0	3.7
0.71	7.61	7.61	18.48		0	0.025	0.02	0.258		0	0.33	0.21	0.84
0.8	3.77	5.91	65.59		0	0	0.018	0.145		0	0	0.24	0.78
1.96	3.59	0.11	4.07		0.008	0.0131	0.022	0.452		0.42	0.36	0.36	2.21
0.01	0.003				0	0				0	0
0.1	3.15				0	0.005				0	0.15
Median (IQR)		Median (IQR)			Median (IQR)		Median (IQR)			Median (IQR)		Median (IQR)
0.65 (0.06-0.8)	0.36 (2.96-3.85)	5.91 (0.67-8.57)	18.5 (6.85-48.1)		0 (0-0.0023)	0.009 (0-0.25)	0.18 (0-0.021)	0.15 (0.11-0.36)		0 (0-0.36)	0.31 (0-0.36)	0.21 (0-0.3)	1.0 (0.81-2.96)

## Sheet: Figure 3A
Figure 3A
	Cell counts		Percentage
Cell type	Tonsil (n=5)	CRSwNP (n=5)	Tonsil (n=5)	CRSwNP (n=5)
nonASC	7729	1731	0.630784	0.527422
GC	2832	6	0.231127	0.00182815
ASC	147	1446	0.0119971	0.440585
proliferative	1545	99	0.126092	0.0301645
total B cells	12253	3282

## Sheet: Table E1_upregulated in CRSwNP
Gene	p_val	avg_log2FC	pct.1 (ASC-polyp)	pct.2 (ASC-tonsil)	p_val_adj	FC (NP/tonsil)
IGHA2	7.7765e-16	3.8099	0.534	0.183	2.33342e-11	14.0247
IGHE	1.60264e-08	3.35767	0.127	0.007	0.000482956	10.2509
IGHG4	3.83722e-09	3.04931	0.858	0.606	0.00011514	8.27818
CCND2	1.88173e-21	2.21187	0.547	0.099	5.64633e-17	4.63275
IGHV3-74	1.3093e-32	2.11275	0.192	0.021	4.1175e-28	4.32515
JCHAIN	7.29624e-38	2.10271	0.978	0.859	2.18931e-33	4.29515
IGHA1	3.61361e-26	1.9676	0.857	0.542	1.0843e-21	3.91117
TXNIP	1.34005e-16	1.40625	0.697	0.324	4.02095e-12	2.65047
SLPI	8.33545e-17	1.28834	0.358	0	2.50114e-12	2.44247
IGKV1-5	0.000166854	1.18979	0.212	0.077	1	2.28119
RRBP1	3.89807e-14	1.15687	0.88	0.606	1.16965e-09	2.22973
CITED2	2.70694e-12	1.1311	0.58	0.239	8.12246e-08	2.19026
HIST1H2BG	4.18301e-10	1.10721	0.482	0.19	1.25516e-05	2.15429
SDC1	3.20413e-16	1.08954	0.515	0.134	9.61432e-12	2.12807
H1FX	9.64005e-14	1.08451	0.664	0.296	2.89259e-09	2.12065
FOSB	3.57791e-09	1.08127	0.629	0.359	0.000107359	2.1159
SERPINB3	1.05486e-12	1.02943	0.292	0.007	3.1652e-08	2.04122
IGKV4-1	0.0714786	0.991925	0.133	0.077	1	1.98884
TFF3	7.97264e-12	0.983234	0.263	0	2.39227e-07	1.97689
S100A6	2.63122e-12	0.956463	0.507	0.183	7.89523e-08	1.94055
BPIFB1	3.63697e-10	0.89775	0.228	0	1.09131e-05	1.86316
HIST1H1D	5.81533e-07	0.886574	0.456	0.211	0.0174495	1.84878
PTP4A3	9.899e-09	0.872124	0.244	0.028	0.000297029	1.83036
PECAM1	2.17357e-13	0.869152	0.408	0.077	6.52201e-09	1.82659
ITGA6	1.25631e-08	0.850582	0.357	0.113	0.000376968	1.80323
NEAT1	1.12948e-11	0.8504	0.958	0.69	3.38912e-07	1.803
JSRP1	5.02134e-09	0.849299	0.36	0.113	0.00015067	1.80163
KRT19	7.85668e-10	0.844246	0.221	0	2.35747e-05	1.79533
CST1	1.66905e-10	0.841331	0.235	0	5.00814e-06	1.7917
PDK1	2.20448e-11	0.840759	0.573	0.239	6.61475e-07	1.79099
AC103591.3	7.89557e-06	0.834454	0.344	0.155	0.236914	1.78318
NFKBIA	7.79711e-08	0.833888	0.358	0.12	0.0023396	1.78248
WFDC2	6.69562e-09	0.83097	0.213	0.007	0.000200909	1.77888
GAS6	3.15508e-07	0.830489	0.301	0.092	0.00946713	1.77829
AC253572.2	7.28445e-08	0.829468	0.335	0.099	0.00218577	1.77703
GPR183	3.56949e-34	0.820417	0.354	0.138	1.03e-12	1.76592
XBP1	8.7296e-09	0.805753	0.87	0.142	0.00026194	1.74806
PRDM1	6.22715e-11	0.76202	0.69	0.127	0.021	1.69586
FNDC3B	1.04904e-09	0.740826	0.522	0.211	3.14774e-05	1.67113
AHNAK	5.50138e-08	0.731815	0.316	0.085	0.00165074	1.66073
CD63	7.99961e-09	0.731202	0.727	0.444	0.000240036	1.66002
IER2	3.07458e-05	0.731146	0.645	0.451	0.922558	1.65996
IGLV2-11	0.00139706	0.707224	0.152	0.049	1	1.63266
DUSP5	5.26685e-12	0.707176	0.007	0.106	1.58037e-07	1.63261
ATF5	9.56195e-06	0.703891	0.263	0.092	0.286916	1.62889
JUN	3.0342e-06	0.701916	0.822	0.563	0.0910443	1.62666
IGLV2-14	0.0157728	0.693359	0.148	0.07	1	1.61704
SLC38A2	7.05837e-05	0.693292	0.519	0.324	1	1.61697
ANXA1	5.57494e-07	0.684728	0.155	0	0.0167282	1.6074
SOCS3	0.000316468	0.682765	0.232	0.099	1	1.60521
CDKN1A	0.000813648	0.67759	0.174	0.063	1	1.59947
TIMP1	5.57355e-07	0.675713	0.342	0.12	0.016724	1.59739
ELL2	3.55183e-08	0.675627	0.532	0.261	0.00106576	1.59729
IL5RA	8.20732e-08	0.668079	0.187	0.007	0.00246269	1.58896
POSTN	1.11306e-06	0.665012	0.148	0	0.0333986	1.58558
SCGB1A1	1.02977e-07	0.652395	0.173	0	0.00308994	1.57178
EMP3	2.13857e-05	0.651747	0.461	0.268	0.641699	1.57107
FOXO3	1.91663e-05	0.650614	0.268	0.106	0.575105	1.56984
TMEM107	3.54879e-05	0.642981	0.368	0.197	1	1.56155
UAP1	8.66117e-05	0.641734	0.292	0.141	1	1.5602
IRF4	3.1613e-06	0.624734	0.328	0.319	0.00785414	1.54193
AC007952.4	8.42176e-08	0.600688	0.596	0.282	0.00252703	1.51644
DUSP1	7.53565e-09	0.599592	0.573	0.261	0.000226115	1.51529
DDIT4	0.00842266	0.598285	0.224	0.127	1	1.51392
AC245014.3	4.58443e-05	0.597416	0.253	0.092	1	1.513
PABPC4	5.14961e-05	0.596284	0.548	0.366	1	1.51182
CCR10	0.000138005	0.594141	0.194	0.063	1	1.50957
LGALS1	1.27366e-05	0.582778	0.548	0.317	0.382176	1.49773
TXNDC5	1.71355e-05	0.581938	0.867	0.732	0.514168	1.49686
CASP10	0.000146747	0.578632	0.247	0.106	1	1.49343
IGKC	0.000149848	0.57542	1	0.937	1	1.49011
TPM4	0.00410405	0.574032	0.466	0.345	1	1.48868
SEL1L	3.7592e-07	0.573105	0.697	0.423	0.0112799	1.48772
SPAG4	6.84771e-06	0.571501	0.311	0.12	0.205473	1.48607
CAPN2	0.000260271	0.571223	0.174	0.056	1	1.48578
MAPKAPK2	0.000693411	0.570776	0.3	0.162	1	1.48532
SLC7A5	0.000232073	0.570253	0.213	0.077	1	1.48478
AQP3	0.00134501	0.567058	0.246	0.127	1	1.4815
CCR2	8.50263e-06	0.564619	0.126	0	0.25513	1.479
ARRDC3	0.000284736	0.564307	0.27	0.127	1	1.47868
ATF3	0.00199282	0.564171	0.101	0.021	1	1.47854
TTC3	0.00136998	0.558932	0.535	0.359	1	1.47318
CEP128	0.0278166	0.55869	0.173	0.099	1	1.47293
C12orf57	0.000396299	0.557056	0.515	0.352	1	1.47126
CREB3L2	0.000166048	0.555129	0.471	0.296	1	1.4693
TMEM238	1.10482e-05	0.553195	0.225	0.063	0.331513	1.46733
HIPK2	5.90312e-05	0.552763	0.303	0.134	1	1.46689
IER3	3.62828e-05	0.552751	0.137	0.014	1	1.46688
TRIB1	0.000100988	0.552123	0.478	0.282	1	1.46624
SNHG5	0.000104655	0.55046	0.358	0.19	1	1.46455
TENT5C	0.000129311	0.550316	0.721	0.5	1	1.46441
ALDH1L2	0.000486501	0.550034	0.205	0.077	1	1.46412
DENND3	0.000269633	0.548577	0.146	0.035	1	1.46264
CRYBG3	0.000308537	0.545457	0.123	0.021	1	1.45948
TNFAIP3	0.000373562	0.544563	0.167	0.049	1	1.45858
KIF21A	1.74335e-05	0.539868	0.13	0.007	0.523111	1.45384
CAV1	0.000119863	0.5396	0.194	0.063	1	1.45357
TNFAIP2	0.0018083	0.538961	0.114	0.028	1	1.45293
ALOX15	3.19424e-05	0.537257	0.111	0	0.958465	1.45121
TXN	5.14989e-05	0.53703	0.379	0.204	1	1.45098
ITM2C	5.41437e-05	0.536965	0.645	0.437	1	1.45092
KDELR1	7.42413e-05	0.536883	0.564	0.366	1	1.45083
ITGA8	0.000113603	0.536717	0.111	0.007	1	1.45067
ELF3	7.95642e-05	0.536701	0.101	0	1	1.45065
MIAT	0.000250485	0.536164	0.114	0.014	1	1.45011
FCRL5	6.33221e-05	0.53609	0.649	0.451	1	1.45004
FXYD3	6.98847e-05	0.519966	0.102	0	1	1.43392
HIST1H2BF	0.0349553	0.509117	0.121	0.063	1	1.42318
AGR2	1.88669e-05	0.496454	0.117	0	0.566121	1.41074
FNDC3A	5.44668e-06	0.485556	0.526	0.282	0.163433	1.40012
JUNB	3.08723e-05	0.485507	0.558	0.338	0.926354	1.40008
CHST15	0.0242745	0.478715	0.159	0.092	1	1.3935
NDRG1	0.000977236	0.474309	0.111	0.021	1	1.38925
RPN1	0.00045809	0.470042	0.518	0.359	1	1.38515
CCDC88C	0.00765681	0.468384	0.218	0.127	1	1.38356
ERN1	0.0165541	0.468265	0.307	0.211	1	1.38344
PIM2	1.18731e-24	0.462993	0.685	0.596	3.73384e-20	1.3784
ATXN1	0.00653945	0.447688	0.247	0.148	1	1.36385
SCARB2	0.000537959	0.445063	0.227	0.099	1	1.36137
HIST1H2AC	0.0387396	0.443104	0.297	0.211	1	1.35953
IGF1	8.49153e-05	0.442363	0.127	0.014	1	1.35883
DDX3Y	3.64151e-05	0.408472	0.11	0	1	1.32728
CLCC1	0.0155497	0.403563	0.196	0.113	1	1.32277
CCNL2	0.129302	0.403406	0.17	0.127	1	1.32263
EGR1	0.00206429	0.403338	0.219	0.106	1	1.32256
GBP5	0.0242466	0.398699	0.135	0.07	1	1.31832
ABCA5	0.000534057	0.390093	0.183	0.063	1	1.31048
LMNA	0.0220779	0.367698	0.187	0.113	1	1.29029
HSP90B1	3.2741e-17	0.366146	0.991	0.973	1.02964e-12	1.2889
FTL	0.0736428	0.357631	0.911	0.915	1	1.28132
IRF2BP2	0.0110939	0.3074	0.221	0.134	1	1.23748
IGLC2	0.494236	0.282677	0.811	0.901	1	1.21645
PLD3	0.0157784	0.280854	0.26	0.162	1	1.21491
MLXIP	0.0324743	0.279378	0.18	0.113	1	1.21367
PERP	4.72946e-05	0.275416	0.107	0	1	1.21034
PRDX4	7.34017e-05	0.272873	0.744	0.577	1	1.20821
MAGED1	0.0317237	0.272097	0.17	0.106	1	1.20756
ACAT1	0.0109574	0.268519	0.12	0.049	1	1.20457
AC012181.1	0.00371832	0.264935	0.126	0.042	1	1.20158
RSRC1	0.0066264	0.264395	0.205	0.106	1	1.20113
UGGT2	0.00560937	0.263412	0.108	0.035	1	1.20031
RDX	0.00168432	0.263085	0.23	0.113	1	1.20004
ITGA4	0.000118693	0.25836	0.205	0.063	1	1.19612
AC010168.2	0.0212231	0.258064	0.11	0.049	1	1.19587
PHPT1	0.000216948	0.255682	0.5	0.303	1	1.1939
GARS	6.58039e-05	0.254663	0.254	0.099	1	1.19306
PHIP	0.0244703	0.253445	0.294	0.197	1	1.19205
DPEP1	0.0046394	0.252302	0.126	0.042	1	1.19111
CD59	0.000332203	0.251197	0.349	0.197	1	1.19019
LIME1	0.0175634	0.250823	0.463	0.366	1	1.18989
ACTN4	0.0854146	0.240169	0.192	0.141	1	1.18113

## Sheet: Table E1_upregulated in tonsil
Gene	p_val	avg_log2FC	pct.1 (ASC-polyp)	pct.2 (ASC-tonsil)	p_val_adj	FC (tonsil/NP)
HLA-DRA	3.51023e-80	-2.82752	0.094	0.782	1.05328e-75	7.09852
HLA-DRB1	1.7366e-62	-2.81545	0.12	0.711	5.21083e-58	7.03939
IGHGP	3.11646e-12	-2.76506	0.124	0.359	9.35124e-08	6.79778
CD79A	3.97191e-44	-2.39505	0.7	0.923	1.19181e-39	5.25994
IGHM	5.2237e-23	-2.27154	0.218	0.627	1.56742e-18	4.82837
HLA-DPA1	1.25969e-48	-2.22803	0.102	0.592	3.77982e-44	4.68495
CD74	4.91177e-33	-2.20613	0.665	0.923	1.47383e-28	4.61437
HLA-DRB5	1.55882e-85	-2.16945	0	0.514	4.67738e-81	4.49853
VPREB3	4.35322e-59	-2.11434	0.035	0.507	1.30623e-54	4.32991
HLA-DQA1	5.65656e-56	-2.01835	0.032	0.479	1.69731e-51	4.0512
IGLC3	3.85e-11	-1.9776	0.661	0.569	1.15e-06	3.93838
TMSB10	1.92575e-28	-1.95984	0.652	0.859	5.77841e-24	3.89019
RGS13	4.89497e-56	-1.93474	0.009	0.387	1.46879e-51	3.8231
LAPTM5	3.02264e-38	-1.82584	0.091	0.507	9.06972e-34	3.54513
HLA-DPB1	1.5336e-52	-1.79601	0.054	0.528	4.60172e-48	3.47259
MS4A1	3.452e-58	-1.74421	0.025	0.479	1.03581e-53	3.3501
HLA-DQB1	5.33083e-36	-1.65672	0.069	0.451	1.59957e-31	3.15298
RASSF6	3.09037e-37	-1.62629	0.054	0.415	9.27297e-33	3.08718
CCDC144A	7.14731e-13	-1.61715	0.133	0.359	2.14462e-08	3.06768
TMSB4X	1.00437e-27	-1.61687	0.635	0.915	3.01371e-23	3.06708
RGS2	1.16e-11	-1.60527	0.146	0.352	3.66347e-07	3.04252
ACTB	5.91547e-17	-1.59028	0.557	0.81	1.775e-12	3.01107
HSP90AA1	5.98615e-05	-1.47203	0.681	0.683	1	2.77411
IGHG2	1.70469e-05	-1.46349	0.213	0.373	0.511509	2.75775
CD22	7.97485e-40	-1.41139	0.015	0.317	2.39293e-35	2.65993
STK17B	9.60527e-12	-1.39863	0.249	0.472	2.88216e-07	2.63651
HLA-DMA	8.04367e-28	-1.36201	0.145	0.514	2.41358e-23	2.57043
ARPC3	2.10068e-10	-1.31332	0.374	0.563	6.30331e-06	2.48513
HSPA1A	0.00465699	-1.27954	0.124	0.204	1	2.42761
DNAJB1	0.00782126	-1.26078	0.133	0.211	1	2.39625
PLCG2	0.0016417	-1.25589	0.317	0.408	1	2.38815
SERF2	5.21093e-18	-1.25358	0.781	0.866	1.56359e-13	2.38432
ACTG1	2.15104e-15	-1.24428	0.529	0.782	6.4544e-11	2.369
SNHG29	7.65986e-09	-1.24011	0.294	0.479	0.000229842	2.36217
ISG20	3.39669e-09	-1.23636	0.586	0.697	0.000101921	2.35603
HLA-A	7.7258e-19	-1.22704	0.632	0.845	2.3182e-14	2.34086
SYNE2	0.00185985	-1.18865	0.346	0.415	1	2.27939
SH3BGRL3	3.40342e-13	-1.17071	0.275	0.535	1.02123e-08	2.25123
POLD4	9.57462e-15	-1.17017	0.251	0.514	2.87296e-10	2.25038
HLA-C	2.17264e-22	-1.16975	0.832	0.88	6.51923e-18	2.24973
ATP5MG	4.35935e-08	-1.16474	0.611	0.725	0.00130807	2.24193
CD37	7.21395e-18	-1.14593	0.101	0.373	2.16462e-13	2.21289
H3F3A	3.35089e-10	-1.1455	0.687	0.761	1.00547e-05	2.21223
CCDC88A	7.06694e-07	-1.14286	0.319	0.472	0.0212051	2.20819
CD79B	1.12982e-15	-1.13038	0.235	0.507	3.39014e-11	2.18916
HSP90AB1	5.48249e-06	-1.11964	0.573	0.676	0.164507	2.17292
CD52	7.57837e-12	-1.10505	0.104	0.317	2.27396e-07	2.15106
ZNF331	0.011435	-1.09939	0.079	0.141	1	2.14263
CLEC2D	4.09285e-22	-1.09803	0.051	0.303	1.2281e-17	2.14062
GAPDH	9.55654e-11	-1.0907	0.586	0.725	2.86754e-06	2.12977
RGS1	1.24638e-05	-1.0792	0.342	0.465	0.373987	2.11286
MARCKSL1	4.61777e-20	-1.06215	0.034	0.246	1.38561e-15	2.08804
GSTP1	2.19585e-08	-1.05779	0.693	0.754	0.000658886	2.08173
PFN1	4.24048e-11	-1.0564	0.314	0.549	1.2724e-06	2.07973
UBA52	3.40894e-16	-1.05133	0.722	0.887	1.02289e-11	2.07244
FTH1	1.02967e-12	-1.04111	0.74	0.838	3.08962e-08	2.05781
PRDX1	4.77306e-10	-1.03379	0.58	0.697	1.4322e-05	2.0474
SEPTIN6	1.72176e-07	-1.02301	0.216	0.394	0.0051663	2.03215
ARPC1B	7.60852e-10	-1.02085	0.145	0.338	2.28301e-05	2.02911
PARP1	8.95044e-10	-1.01633	0.393	0.592	2.68567e-05	2.02277
CFL1	1.88312e-07	-1.01615	0.351	0.521	0.0056505	2.02251
HLA-B	3.07307e-14	-1.01507	0.871	0.901	9.22106e-10	2.02101
MZB1	3.98701e-16	-1.00968	0.943	0.951	1.19634e-11	2.01347
CD53	5.07393e-15	-0.997526	0.171	0.444	1.52248e-10	1.99657
LTB	8.8099e-26	-0.9916	0.009	0.204	2.6435e-21	1.98839
YWHAB	9.80974e-10	-0.98869	0.313	0.528	2.94351e-05	1.98438
SEPTIN7	1.35568e-08	-0.982146	0.291	0.479	0.000406785	1.9754
LRMP	2.6491e-14	-0.974217	0.107	0.345	7.94889e-10	1.96457
FAM107B	1.07604e-08	-0.970562	0.235	0.423	0.000322876	1.9596
JUND	2.90337e-05	-0.965338	0.778	0.782	0.871185	1.95252
PTPRC/CD45	3.85732e-11	-0.957721	0.227	0.458	1.15743e-06	1.94224
BASP1	1.27321e-16	-0.940975	0.091	0.338	3.82041e-12	1.91983
GAS5	3.99928e-06	-0.933039	0.237	0.387	0.120002	1.90929
MYL6	7.05409e-06	-0.932406	0.678	0.732	0.211665	1.90846
ARHGDIB	7.00417e-08	-0.928577	0.244	0.423	0.00210167	1.9034
CYTIP	1.03447e-07	-0.925982	0.354	0.507	0.00310403	1.89998
OST4	2.87538e-07	-0.919846	0.614	0.683	0.00862787	1.89191
PDIA4	4.73187e-08	-0.916994	0.573	0.669	0.00141985	1.88818
TCEA1	7.03908e-07	-0.914418	0.414	0.535	0.0211215	1.88481
PPIB	2.19505e-07	-0.906908	0.791	0.817	0.00658646	1.87502
FAU	8.09007e-16	-0.900667	0.865	0.944	2.42751e-11	1.86693
OAZ1	3.89093e-13	-0.898221	0.728	0.831	1.16751e-08	1.86377
HNRNPA1	3.15825e-06	-0.894451	0.351	0.507	0.0947666	1.8589
ST6GAL1	7.14976e-08	-0.893437	0.357	0.521	0.00214536	1.8576
RABAC1	4.84311e-06	-0.880659	0.694	0.754	0.145322	1.84122
PTMA	6.65584e-11	-0.878864	0.901	0.908	1.99715e-06	1.83893
PDIA3	0.000198121	-0.873569	0.621	0.62	1	1.83219
NCF1	3.7657e-08	-0.868071	0.24	0.43	0.00112994	1.82522
ARPC5	1.71593e-05	-0.867294	0.228	0.373	0.514881	1.82424
RFTN1	1.06048e-24	-0.865878	0.022	0.246	3.18208e-20	1.82245
CLIC1	7.76658e-08	-0.863825	0.319	0.493	0.00233044	1.81986
BTG1	2.85527e-05	-0.863603	0.516	0.627	0.856752	1.81958
SNHG8	0.000196242	-0.863349	0.247	0.366	1	1.81926
TNFRSF13C	1.39965e-10	-0.86115	0.096	0.289	4.19979e-06	1.81649
HSPA1B	0.296232	-0.859765	0.13	0.155	1	1.81474
RACK1	9.27625e-10	-0.847523	0.787	0.81	2.78343e-05	1.79941
MYDGF	1.65916e-06	-0.842385	0.572	0.655	0.0497848	1.79301
SERP1	7.1156e-09	-0.841499	0.74	0.796	0.000213511	1.79191
TMBIM6	3.46292e-10	-0.840171	0.665	0.768	1.03908e-05	1.79026
TMEM123	1.14653e-06	-0.830048	0.137	0.289	0.0344028	1.77774
NPM1	3.83452e-06	-0.82953	0.453	0.577	0.115059	1.77711
EZR	0.00119826	-0.827363	0.341	0.423	1	1.77444
BTF3	7.50474e-05	-0.825372	0.45	0.521	1	1.77199
ARPC2	9.92392e-07	-0.824554	0.512	0.627	0.0297777	1.77099
CXCR4	9.8486e-05	-0.819468	0.158	0.282	1	1.76476
CAP1	2.76262e-07	-0.814259	0.215	0.387	0.00828951	1.75839
CHCHD2	1.28483e-05	-0.804111	0.569	0.641	0.385527	1.74607
CCM2	1.05201e-09	-0.797278	0.174	0.387	3.15666e-05	1.73782
EEF1A1	2.56946e-11	-0.797066	0.977	0.979	7.70991e-07	1.73756
CD83	1.13899e-14	-0.796126	0.016	0.155	3.41766e-10	1.73643
IGHD	3.16158e-20	-0.796011	0.042	0.275	9.48664e-16	1.73629
IGHG1	1.52014e-10	-0.795299	0.732	0.481	4.56133e-06	1.73544
LY9	8.71924e-08	-0.791855	0.11	0.275	0.0026163	1.7313
PCED1B-AS1	1.06613e-08	-0.789436	0.266	0.472	0.000319903	1.7284
ATP5MF	4.96965e-06	-0.788611	0.341	0.493	0.149119	1.72741
PHACTR1	3.45445e-06	-0.788164	0.08	0.204	0.103654	1.72688
ERH	0.000104401	-0.780664	0.249	0.38	1	1.71792
EIF1	6.27884e-10	-0.77857	0.885	0.93	1.88403e-05	1.71543
CD38	0.0880132	-0.771745	0.468	0.43	1	1.70733
B2M	1.53484e-18	-0.768467	0.971	0.993	4.60544e-14	1.70346
IGHG3	1.60737e-11	-0.768464	0.738	0.431	4.82308e-07	1.70346
VDAC1	0.000471969	-0.766629	0.2	0.303	1	1.70129
TMED9	0.000102418	-0.76524	0.49	0.577	1	1.69965
SEC61B	8.16079e-09	-0.7601	0.73	0.81	0.000244873	1.69361
SET	3.5494e-05	-0.759152	0.379	0.493	1	1.6925
EVI2B	0.00258761	-0.758925	0.319	0.415	1	1.69223
HCST	8.56821e-06	-0.757331	0.108	0.239	0.257098	1.69036
MYL12A	8.59902e-08	-0.752655	0.249	0.451	0.00258022	1.68489
LINC01480	7.43205e-06	-0.747178	0.083	0.204	0.223006	1.67851
GNG5	2.03329e-05	-0.746327	0.322	0.458	0.610108	1.67752
UQCR10	0.00107179	-0.744446	0.349	0.444	1	1.67533
FAM3C	0.001936	-0.742944	0.257	0.345	1	1.67359
NSMCE3	3.87476e-06	-0.742911	0.067	0.183	0.116266	1.67355
NDUFB2	0.000232374	-0.739474	0.273	0.394	1	1.66957
SELENOH	2.60284e-06	-0.739453	0.292	0.458	0.078101	1.66954
COX6B1	0.00104442	-0.735382	0.466	0.521	1	1.66484
LCP1	8.28208e-10	-0.733884	0.096	0.282	2.48512e-05	1.66311
MEF2C	0.000323099	-0.733251	0.585	0.592	1	1.66238
GNAI2	7.71436e-08	-0.725437	0.225	0.415	0.00231477	1.6534
ELK3	4.61433e-07	-0.725058	0.158	0.324	0.0138458	1.65297
COX7C	2.90561e-05	-0.723497	0.57	0.641	0.871857	1.65118
PDIA6	2.70499e-07	-0.72047	0.655	0.739	0.00811659	1.64772
CD27	0.00106205	-0.718891	0.459	0.542	1	1.64592
TPD52	3.86005e-06	-0.71767	0.431	0.556	0.115825	1.64452
UBE2D2	0.00223754	-0.717594	0.257	0.345	1	1.64444
IFI27L2	3.48893e-05	-0.71426	0.251	0.394	1	1.64064
HMGB1	9.86904e-08	-0.713627	0.699	0.803	0.0029613	1.63992
COPE	2.17566e-06	-0.713609	0.56	0.669	0.0652829	1.6399
CORO1A	3.96588e-09	-0.712866	0.135	0.331	0.000119	1.63906
NDUFA4	0.000406844	-0.709562	0.564	0.606	1	1.63531
ETS1	2.08014e-12	-0.70869	0.061	0.246	6.24167e-08	1.63432
LSM7	1.98426e-07	-0.708629	0.24	0.43	0.00595398	1.63425
EML6	1.3226e-07	-0.707992	0.056	0.183	0.00396859	1.63353
SSR2	0.000813857	-0.703607	0.618	0.62	1	1.62857
TMEM243	1.4737e-05	-0.701954	0.129	0.254	0.4422	1.62671
HLA-E	1.7123e-08	-0.701828	0.643	0.725	0.000513792	1.62656
TRMT112	0.000244773	-0.700416	0.387	0.486	1	1.62497
ATP5MC3	0.0515704	-0.699999	0.408	0.444	1	1.6245
NDUFA1	2.48092e-05	-0.698792	0.496	0.577	0.744425	1.62314
LIMD2	1.92968e-08	-0.698598	0.105	0.275	0.000579021	1.62293
PKM	5.28881e-06	-0.693013	0.151	0.303	0.158696	1.61666
TMA7	8.58988e-07	-0.692575	0.463	0.592	0.0257748	1.61617
PSMB9	1.11996e-08	-0.691828	0.19	0.38	0.000336054	1.61533
TERF2IP	4.79047e-05	-0.689545	0.234	0.366	1	1.61277
ITPR2	0.000102363	-0.687128	0.171	0.296	1	1.61008
PTP4A2	1.60786e-05	-0.686701	0.303	0.451	0.482454	1.6096
JAK1	0.000383969	-0.685597	0.281	0.394	1	1.60837
POU2F2	2.61704e-06	-0.684901	0.273	0.444	0.0785269	1.60759
C4orf3	0.000325839	-0.683294	0.303	0.415	1	1.6058
IGHV3-30	0.00153315	-0.68037	0.041	0.106	1	1.60255
NANS	0.000240058	-0.678988	0.279	0.387	1	1.60102
HSBP1	0.00159501	-0.666345	0.167	0.268	1	1.58705
HMCES	1.62836e-07	-0.665187	0.114	0.275	0.00488606	1.58577
EDF1	0.0107093	-0.663751	0.548	0.57	1	1.5842
TOMM7	1.37552e-05	-0.66317	0.469	0.577	0.412737	1.58356
TPT1	1.29299e-07	-0.661908	0.972	0.979	0.00387976	1.58217
REL	1.42227e-15	-0.66181	0.016	0.162	4.26765e-11	1.58207
HSPE1	0.01976	-0.657745	0.304	0.366	1	1.57761
CALR	0.000570151	-0.655376	0.721	0.704	1	1.57503
NDUFB4	0.0375994	-0.655018	0.396	0.408	1	1.57464
SRP19	0.00358423	-0.654276	0.351	0.43	1	1.57383
SRP14	0.00147659	-0.654267	0.522	0.57	1	1.57382
P4HB	1.65005e-05	-0.653086	0.509	0.62	0.495113	1.57253
SHOC2	2.11419e-07	-0.652662	0.083	0.225	0.00634383	1.57207
MZT2B	0.025477	-0.652126	0.465	0.5	1	1.57148
RNGTT	3.90471e-08	-0.651285	0.085	0.239	0.00117165	1.57057
HLA-DOB	6.07267e-15	-0.648836	0.085	0.317	1.82217e-10	1.5679
RAB11FIP1	0.000192829	-0.648589	0.095	0.197	1	1.56763
SUMO2	0.00333735	-0.647992	0.351	0.437	1	1.56699
AC114760.2	7.84937e-14	-0.644624	0.038	0.211	2.35528e-09	1.56333
COMMD6	0.00264122	-0.644373	0.249	0.338	1	1.56306
ZNF706	0.000320942	-0.644086	0.437	0.521	1	1.56275
LSM8	3.97052e-06	-0.641546	0.216	0.38	0.119139	1.56
HCLS1	0.0012833	-0.640781	0.199	0.303	1	1.55917
LRPAP1	0.00171926	-0.638076	0.349	0.451	1	1.55625
TPI1	0.000588585	-0.633938	0.322	0.444	1	1.55179
IGHG3	1.60737e-11	-0.632664	0.738	0.831	4.82308e-07	1.55043
ACADM	5.42364e-05	-0.632603	0.127	0.254	1	1.55036
CCNI	0.0106438	-0.632376	0.469	0.486	1	1.55012
SWAP70	1.27919e-14	-0.630156	0.031	0.197	3.83833e-10	1.54773
ELF1	0.00120825	-0.6301	0.181	0.289	1	1.54767
MOB1A	3.13599e-05	-0.629991	0.139	0.268	0.940987	1.54756
STK17A	4.32952e-11	-0.629822	0.047	0.204	1.29912e-06	1.54737
PPIA	0.0129529	-0.628215	0.456	0.514	1	1.54565
MRPS24	0.00111121	-0.623706	0.348	0.444	1	1.54083
TCL1A	7.64648e-23	-0.622587	0.001	0.148	2.2944e-18	1.53963
TIMM17A	0.0105406	-0.622472	0.164	0.239	1	1.53951
SEM1	0.00357993	-0.620984	0.263	0.359	1	1.53792
CUTA	0.00505708	-0.61936	0.491	0.535	1	1.53619
CD46	0.00101192	-0.619203	0.272	0.387	1	1.53603
DAD1	0.00141097	-0.617152	0.537	0.577	1	1.53384
JPX	7.26574e-06	-0.614879	0.173	0.331	0.218016	1.53143
CTSH	5.27169e-06	-0.614226	0.221	0.387	0.158182	1.53074
LMAN2	0.000692962	-0.613299	0.423	0.521	1	1.52975
HMGN2	0.0163649	-0.613171	0.307	0.387	1	1.52962
COX4I1	0.00340546	-0.612931	0.566	0.599	1	1.52936
NACA	0.000410923	-0.611135	0.788	0.803	1	1.52746
NDUFB8	0.00397181	-0.611133	0.323	0.43	1	1.52746
GLRX	0.00664103	-0.608413	0.348	0.408	1	1.52458
NAP1L1	0.00198329	-0.605411	0.276	0.366	1	1.52141
RHOA	0.00124822	-0.604645	0.291	0.394	1	1.5206
YWHAZ	0.015889	-0.602244	0.36	0.408	1	1.51808
ARPC4	2.68246e-09	-0.59958	0.095	0.275	8.049e-05	1.51528
BACH1	0.00172643	-0.599406	0.175	0.282	1	1.51509
HSPD1	0.0379574	-0.597654	0.341	0.394	1	1.51325
